# Supplementary material for: 3D time‐varying simulations of Ca2+ dynamics in arterial coupled cells: A massively parallel implementation
Source: Int J Numer Method Biomed Eng. 2016 Jul 1;33(2):e02786. doi: 10.1002/cnm.2786 (PMC5298049; doi:10.1002/cnm.2786)
Supplement: Supplementary file 1 — Supporting info item [file CNM-33-0-s001.zip]

Archive with 4 entries (4 files):
- GraphicalAbstract.docx
- GraphicalAbstract.pdf
- GTOC_1.eps
- GTOC_2.eps
